# Supplementary material for: Effects of Small-Sided Soccer Games on Physical Fitness and Cardiometabolic Health Biomarkers in Untrained Children and Adolescents: A Systematic Review and Meta-Analysis
Source: J Clin Med. 2024 Sep 3;13(17):5221. doi: 10.3390/jcm13175221 (PMC11396522; doi:10.3390/jcm13175221)
Supplement: Supplementary file 1 [file jcm-13-05221-s001.zip]

Archive with 1 entries (1 files):
- jcm-3163395-supplementary.pdf
